# Supplementary material for: Recurrent Interpopulation Selection in Popcorn: From Heterosis to Genetic Gains
Source: Plants (Basel). 2023 Feb 27;12(5):1056. doi: 10.3390/plants12051056 (PMC10005362; doi:10.3390/plants12051056)
Supplement: Supplementary file 1 [file plants-12-01056-s001.zip]

Archive with 1 entries (1 files):
- plants-2199885-supplementary.pdf
